# Supplementary material for: Neuronal Prosurvival Role of Ceramide Synthase 2 by Olidogendrocyte-to-Neuron Extracellular Vesicle Transfer
Source: Int J Mol Sci. 2023 Mar 22;24(6):5986. doi: 10.3390/ijms24065986 (PMC10052063; doi:10.3390/ijms24065986)
Supplement: Supplementary file 1 [file ijms-24-05986-s001.zip]

Archive with 2 entries (2 files):
- Casadomé-Perales et al_SuppFigs.pdf
- Casadomé-Perales et al_SuppTables.xlsx
